# Supplementary material for: Chemical Modifications to Enhance the Drug Properties of a VIP Receptor Antagonist (ANT) Peptide
Source: Int J Mol Sci. 2024 Apr 16;25(8):4391. doi: 10.3390/ijms25084391 (PMC11050070; doi:10.3390/ijms25084391)
Supplement: Supplementary file 1 [file ijms-25-04391-s001.zip]

Archive with 1 entries (1 files):
- ijms-2952253-supplementary.pdf
